# Supplementary material for: Integrative Analyses of Circulating Small RNAs and Kidney Graft Transcriptome in Transplant Glomerulopathy
Source: Int J Mol Sci. 2021 Jun 9;22(12):6218. doi: 10.3390/ijms22126218 (PMC8226568; doi:10.3390/ijms22126218)
Supplement: Supplementary file 1 [file ijms-22-06218-s001.zip]

Archive with 1 entries (1 files):
- ijms-1202120-supplementary.pdf
